# Supplementary material for: Metabolic Profiling of a Mapping Population Exposes New Insights in the Regulation of Seed Metabolism and Seed, Fruit, and Plant Relations
Source: PLoS Genet. 2012 Mar 29;8(3):e1002612. doi: 10.1371/journal.pgen.1002612 (PMC3315483; doi:10.1371/journal.pgen.1002612)
Supplement: Table S1 — IL pairwise ANOVA for all metabolites across seed seasons I and II. 2-way ANOVA was performed in a pairwise manner for each metabolite in corresponding ILs of the two seed seasons (I and II). The Table shows the estimated p-values for each IL and metabolite for the single term ‘genotype’ (Table S1a) and the interaction term ‘season * genotype’ (Table S1b). (XLS) [file pgen.1002612.s010.xls]

## Sheet: Table 1
Table S1a. IL pairwise ANOVA for all metabolites across seed season I and II
	Alanine	Asparagine	Aspartate	Benzoate	Citrate	Erythritol	Fructose	GABA	Galactinol	Galactonate	1.4_Lactone_Galactonate	Gluconate	Glucose	Glutamate	Glycerate	Glycine	Hexadecenoate	Isoleucine	Malate	Maltose	Maltotriose	Mannitol	Melezitose	Methionine	Myo.Inositol	Nonanoate	Nicotinate	Octadecanoate	Ornithine	Phenylalanine	Phosphate	Proline	Putrescine	Pyruvate	Raffinose	Salicylate	Serine	Sorbitol	Succinate	Tetradecanoate	Threonine	Tryptophan	Tyramine	Tyrosine	Uracil	Urea	Valine
IL1-1-3	0.774456	0.171017	0.756355	0.113088	0.404961	0.190184	0.711182	0.549515	0.230968	5.55e-19	0.208724	0.284652	0.000128723	0.989869	0.433076	0.107312	2.52e-95	0.554465	0.927724	0.015601	0.0517689	1.86e-67	0.777924	0.89827	0.697658	0.0964165	0.972211	0.77041	0.383346	0.391608	0.871242	0.702409	0.117517	5.78e-08	0.0533626	0.211543	0.631507	0.0524135	0.407687	1e-50	0.610236	7.54e-10	0.000307807	0.94894	0.0312915	0.819657	0.611502
IL1-2	0.824667	0.205239	0.782098	0.00124233	0.245884	0.742439	4.88e-05	0.0521033	0.132826	7.92e-52	0.0108699	9.26e-55	1.05e-08	0.332904	0.45165	0.208196	2.77e-138	0.710688	0.0483281	0.000559849	0.601185	1.48e-12	0.0191729	1.91e-51	0.818327	0.651133	0.0690436	0.000162268	0.277757	0.661224	0.577483	0.950171	0.00019373	2.13e-74	0.000202279	5.83e-09	0.669887	8.8e-06	0.751194	1.68e-15	0.556652	2.47e-46	2.55e-84	0.406223	0.0595015	0.123483	0.523362
IL1-3	0.0921241	0.567108	0.214719	0.0424309	0.00239212	0.566449	0.0125338	0.0946372	0.993878	0.00533987	0.00376731	0.0842212	1.75e-06	0.226694	0.291923	0.392625	7.88e-60	0.342032	0.00313819	0.0059616	0.225894	7.67e-45	0.141919	0.0348951	0.0672675	0.912344	0.722383	0.0528432	0.369182	0.0852292	0.0104727	0.398756	0.701184	1.06e-08	0.00121858	0.0808862	0.209652	0.0657611	0.0734969	2.7e-42	0.755945	0.696745	0.000321034	0.00952559	0.211229	0.510347	0.754526
IL1-4	0.593974	0.200958	0.501654	0.408036	0.00180952	0.021959	0.224001	0.145987	0.866642	0.000358646	0.384244	0.768798	6.51e-06	0.733707	0.0237773	0.0991211	1.85e-57	0.505376	0.0119988	0.00682588	0.864991	2.7e-39	0.536401	0.693163	0.225514	0.388052	0.0488864	0.822482	0.33597	6.03e-08	0.169231	0.912743	0.191306	0.759733	0.877656	0.443515	0.208227	0.540286	0.846771	1.92e-24	0.0519982	0.0229142	8.45e-10	0.309477	0.780167	0.00621412	0.642592
IL2-1	6.79e-05	1.87e-06	0.182541	0.136784	0.00202207	0.749736	0.718691	0.015508	2.74e-08	8.01e-09	0.000145695	0.00202549	0.728454	0.0883182	0.809527	0.00261649	4.7e-49	0.000557607	0.854952	0.00390774	0.0120816	1.88e-16	0.912274	0.197944	2.64e-05	0.0264489	0.402628	0.00841874	1.54e-05	0.00418951	7.92e-05	0.000247155	0.362236	1.18e-05	0.000381587	0.621214	0.00175314	4.2e-06	0.903911	3.15e-11	0.000101057	5.26e-34	0.495029	1.39e-06	0.269074	0.949628	0.00125622
IL2-2	0.272041	0.646474	0.244113	0.187205	0.302211	0.968327	0.0782522	0.932569	0.0391556	0.69655	0.0053348	0.404731	0.000757196	0.236586	0.25738	0.578271	3.73e-55	0.12994	0.971387	0.00561644	0.0147108	1.14e-26	0.517977	0.0103387	0.0514031	0.243234	0.243728	4.88e-05	0.464512	0.361775	0.0539255	0.236278	0.0528577	0.00683101	0.000370364	0.0191517	0.630775	0.0149551	0.615004	2.62e-14	0.416641	8.64e-48	2.49e-05	0.134426	0.564224	0.379394	0.318333
IL2-3	0.00692759	0.35296	0.055479	0.0716029	0.00640395	0.763139	0.0652606	0.338192	0.0450474	0.00398023	0.8915	0.163615	0.823327	0.259043	0.0220631	0.00302872	2.39e-64	0.282641	0.421106	0.00733104	0.429012	1.11e-57	0.486755	6.16e-07	0.16041	0.519186	3.75e-07	0.00581219	0.0314405	0.527118	0.0482962	0.0239662	0.000193859	2.68e-05	0.914913	0.722218	0.000174403	0.842332	0.129695	7.39e-08	0.04029	4.87e-35	5.64e-07	0.411935	0.472826	4.17e-06	0.0185515
IL2-4	0.591735	0.000824068	0.750494	0.00860215	0.571183	0.033684	0.0119704	0.0590337	0.00522828	0.891812	0.0110884	0.600829	0.1081	0.847262	0.000256112	0.886575	1.62e-60	0.478264	0.0210514	0.00398739	0.159328	1.31e-33	0.556138	0.220302	2.66e-05	0.169272	0.00423033	0.123286	0.00213689	0.580576	0.000559015	0.0220117	0.0404056	1.21e-05	0.837081	0.668646	0.0568134	0.871291	0.100102	3.4e-05	0.752518	3.98e-34	3.68e-15	0.496818	0.0774772	0.00114911	0.837162
IL2-5	0.860069	0.149116	0.441433	0.982832	0.647633	0.394125	0.00188448	0.828841	0.326373	1.21e-12	0.751972	0.128941	0.00547819	0.43666	0.954989	0.0343125	5.02e-64	0.0625248	0.787639	0.00318613	0.503065	3.53e-60	0.618462	0.691293	0.135385	0.018929	0.0221613	0.00408874	0.740277	0.210067	0.69122	0.00249267	0.789866	2.66e-05	0.0756379	0.0310525	0.0250208	0.591378	0.484264	4.15e-05	0.636894	1.09e-40	1.57e-39	0.4474	0.134287	0.00711615	0.0403894
IL2-6	0.688204	0.923078	0.459325	0.201018	0.743114	0.974589	0.467879	0.780632	0.555442	0.182507	0.0291466	9.88e-12	0.00740351	0.752869	0.363523	0.0566346	1.79e-45	0.629411	0.840802	1.12e-05	0.78223	2.23e-48	0.690892	0.915836	0.00325496	0.295205	NA	8.15e-08	0.261155	0.00325746	0.62582	0.597913	0.669719	0.801776	0.115281	0.399533	0.437009	2.3e-05	0.788812	1.27e-25	0.605845	0.000338635	3.33e-19	0.389257	0.00408672	0.023578	0.571874
IL2-6-5	0.0960319	0.0474485	0.666955	0.433934	0.579122	0.553673	2.93e-07	0.0111954	0.822492	7.16e-23	0.453196	4.93e-55	1.23e-10	0.170238	0.16028	0.0494061	2.58e-138	0.00882356	0.979009	0.00192854	0.429698	0.00204175	0.774022	2.78e-51	0.078142	0.0177095	0.0416875	4.32e-06	0.887687	0.0219469	0.513938	0.0212814	0.0365923	0.0743848	0.184389	1.31e-11	0.0214364	8.91e-06	0.290834	5.97e-104	0.00418356	2.36e-46	4.91e-32	0.00290217	0.107681	0.205283	0.011508
IL3-2	0.00489096	7.12e-10	0.00117063	0.00137127	0.283823	0.0309278	0.949662	1.59e-07	0.000158327	0.929933	0.702109	0.192135	0.757184	0.881411	0.0128616	0.000989317	1.85e-45	0.0051262	0.00016511	3.06e-05	0.635285	0.0221438	0.212181	0.957529	0.000116273	0.0790294	0.899044	0.000154243	0.0328993	0.00184552	0.000595378	0.0206576	0.0182483	0.000325816	0.12625	0.826863	0.020209	0.00124556	0.0219149	6.65e-13	0.0464934	0.105947	2.47e-05	0.00472104	0.262845	0.00759318	0.00867828
IL3-3	0.0187416	4.07e-07	0.0498373	0.0704104	0.00692397	0.00659701	0.780584	5.68e-06	0.527451	7.36e-23	0.000439645	0.000427753	4.6e-05	0.509681	0.0154685	0.166527	7.1e-82	0.0393971	0.576316	0.0182604	0.178598	3.35e-41	0.592463	0.00189474	0.00180775	0.397385	0.0895447	0.602954	0.471286	0.0736153	7.81e-05	0.13301	0.557103	1.53e-10	0.652958	0.142451	0.32876	0.00568648	0.145542	3.53e-75	0.188302	0.207159	0.0611638	0.00611942	0.371581	0.0428178	0.175682
IL3-4	0.000127853	1.72e-08	0.0465405	0.794943	0.00129599	0.0351242	0.0648727	0.000197945	0.00252762	1.78e-07	0.000205549	0.0680062	1.8e-05	0.0175953	0.133872	0.0212539	1.08e-63	0.00160775	0.847488	0.0125179	0.00588827	6.18e-28	0.0227484	0.000252485	1.03e-05	0.128717	0.488989	0.675389	0.338116	0.00373468	0.000972117	0.00966319	0.0218736	1.39e-06	0.00104113	0.000963224	0.00658786	0.00135579	0.0135904	7.03e-63	0.0390774	0.72866	0.000450729	0.00189676	0.161046	0.91076	0.0112261
IL3-5	0.0539478	0.68261	0.124693	0.236455	0.111586	0.440103	0.644951	0.593916	0.509837	0.0288161	0.00506127	1.64e-07	0.160278	0.591655	0.930246	0.00863289	5.18e-56	0.189887	0.440375	0.00642794	0.0721094	5.09e-14	0.947151	0.00112605	0.00738948	0.403301	1.23e-05	3.83e-05	0.0374432	0.751835	0.669525	0.0143721	0.106074	0.0774196	0.275944	0.340862	0.104502	0.00127265	0.613159	1.29e-35	0.00936292	0.0439288	1.29e-14	0.0422775	0.00705077	0.00373443	0.211448
IL4-1	0.255424	0.00849045	0.569758	0.192181	0.567968	0.0592591	0.671881	0.00211578	0.0287025	0.00223248	0.925374	0.869636	0.227099	0.57014	0.0696771	0.400235	2.51e-56	0.998673	0.958025	0.00159008	0.045885	2.06e-22	0.715545	0.241373	0.460713	0.922086	0.0346858	3.15e-08	0.161257	0.198468	0.0146507	0.685489	0.138915	0.0545372	0.217489	0.180461	0.135245	0.000664753	0.552028	3.95e-34	0.188461	0.00508415	0.0158456	0.470875	0.280308	4.4e-06	0.667042
IL4-2	0.203052	0.492345	0.738425	0.563805	0.219858	0.226648	2.09e-08	0.328377	0.00309325	3.07e-24	0.0160369	6.7e-55	3.73e-10	0.110377	0.0322077	0.0101319	2.56e-138	0.258607	1.14e-05	4.15e-05	0.058528	0.0433987	0.823164	2.03e-51	0.0261878	0.135143	0.00357147	0.00120381	0.160639	0.67114	0.568796	0.571257	0.070314	0.0807429	0.0332274	8.77e-07	0.2654	3.02e-05	0.712638	1.72e-101	0.24851	2.14e-46	4.45e-15	0.581573	0.153926	0.567261	0.283925
IL4-3	0.00294327	0.000509521	0.0459397	0.0213066	0.251346	0.320478	0.000946031	0.208304	2.97e-05	3.94e-09	0.530085	2.45e-07	0.00374049	0.0133258	0.183078	0.000901641	6.18e-63	0.00781998	5.07e-05	0.000733494	0.271624	9.73e-31	0.649671	3.15e-05	0.714002	0.0627081	0.000417869	6.71e-06	0.641569	0.0474015	0.913469	0.00235112	0.0365741	0.5005	0.248448	0.661267	9.75e-05	0.000160875	0.79208	5.03e-41	0.000233705	3.37e-06	1.24e-05	0.0223531	0.0090813	1.53e-06	0.00825527
IL4-3-2	0.0817102	0.133423	0.735522	0.0211947	0.450466	0.330585	0.467347	0.766594	6.33e-05	0.239141	0.214101	0.0064706	0.0083992	0.161286	0.197537	0.269482	3.7e-67	0.34332	0.00275825	0.000812284	0.964238	3.1e-17	0.645119	0.00061415	0.803709	0.738605	0.00964175	5.14e-07	0.429785	0.546087	0.872912	0.0811322	0.531772	0.00951434	0.624382	0.477405	0.301481	8.33e-05	0.634113	1.26e-36	0.0975506	0.08609	0.000188509	0.465863	0.0517368	0.00581795	0.203696
IL4-4	0.0081199	9.1e-05	0.555669	0.151387	0.191012	0.00141305	1.26e-05	0.00827056	0.347963	3.59e-07	0.0174635	0.000134269	0.0356663	0.0951012	0.0196377	0.307249	2.35e-12	0.0244158	0.0188301	0.207052	0.762294	0.000412435	0.510409	4.93e-06	0.00339091	0.00120948	0.368333	0.00960104	0.0348964	0.0280826	0.00990119	0.0169682	0.121924	2.12e-07	0.00190286	0.000856706	0.197343	0.092553	0.0448732	7.36e-27	0.0226111	2.08e-28	1.69e-08	0.142955	0.254889	0.966162	0.04295
IL5-1	0.167747	0.422533	0.761114	0.0215581	0.810756	0.76552	0.0934029	0.923263	0.237322	0.000730534	0.690483	0.0443316	0.0345595	0.268244	0.194019	0.2257	1.25e-13	0.318215	0.679043	0.691324	0.00182281	2.21e-08	0.0799017	0.00186244	0.981155	0.00306138	0.669711	0.0031207	0.680634	0.171322	0.63258	0.397195	0.0130009	1.61e-09	0.0205288	0.00025045	0.0825591	0.815862	0.560518	7.17e-33	0.268572	1.34e-24	0.0410744	0.402381	0.432188	0.227266	0.238552
IL5-3	0.490863	0.0679826	0.993514	0.0172835	0.139519	0.222375	0.0467676	0.193132	0.0893387	6.38e-06	0.547131	9.44e-07	0.0115824	0.350619	0.128486	0.30769	8.94e-13	0.44916	0.0268849	0.443573	0.0366349	1.58e-14	0.0707235	0.000437276	0.802534	0.00103447	0.672436	0.0131862	0.937563	0.337632	0.523177	0.742491	0.203243	0.774689	0.000902484	0.0275478	0.231021	0.802009	0.267123	1.75e-34	0.431027	5e-26	0.0796596	0.0559936	0.0011205	0.0854796	0.200405
IL5-4	0.712201	0.579099	0.550309	0.717227	0.777038	0.363096	3.5e-06	0.573332	0.964952	7.51e-11	0.121795	5.45e-58	9.35e-10	0.234596	0.272147	0.350708	8.19e-138	0.838804	0.911527	0.000194389	0.153524	5.11e-16	0.895003	2.14e-12	0.351409	0.0759519	0.00918343	5.86e-05	0.673965	0.00010009	0.722094	0.340542	0.0295684	3.17e-17	0.267928	7.43e-09	0.257324	4.78e-05	0.920777	9.64e-101	0.0316633	1.37e-43	1.08e-09	0.124602	0.1783	0.395038	0.757148
IL5-5	0.440578	0.0517715	0.91682	0.19601	0.213657	0.966119	2.9e-05	0.190983	0.345003	9.21e-13	0.0920082	9.53e-50	5.05e-08	0.906477	0.527524	0.613545	4.15e-138	0.997616	0.588511	0.000958616	0.776881	5.29e-12	0.64176	3.87e-55	0.873306	0.00430331	0.0558364	5.25e-12	0.845925	0.30706	0.968679	0.503038	0.0713858	0.683251	0.012457	1.09e-10	0.510781	3.12e-05	0.390622	1.82e-101	0.589164	1.86e-48	2.64e-13	0.372326	0.774378	0.944009	0.935371
IL6-1	0.569403	0.724931	0.111804	0.090297	0.665154	0.581276	0.0189012	0.858081	0.00801888	0.000269071	0.954018	0.0198964	0.11653	0.776681	0.991982	0.232011	4.63e-09	0.895816	0.0250056	0.744047	0.350392	0.00701724	0.0132047	0.0426609	0.963605	0.0103102	0.497757	0.012758	0.206716	0.555099	0.13891	0.190343	0.4527	0.000337575	0.0856031	6.78e-05	0.746625	0.694061	0.469033	1.84e-30	0.793261	8.07e-27	1.07e-17	0.078659	0.0220735	0.831318	0.690465
IL6-2	0.0934184	0.796688	0.946897	0.382491	0.579173	0.858334	0.00191313	0.301396	0.223755	6.66e-80	0.657749	8.78e-61	0.121204	0.814432	0.837935	0.0320204	1.85e-131	0.0104887	0.00885902	0.0515196	0.0188551	1.52e-124	0.0607502	2.15e-52	0.271708	0.172753	0.00209665	0.32828	0.811817	0.608527	0.715686	0.0516668	0.00645807	4.27e-54	0.522361	0.00185637	0.0032032	0.849148	0.410075	3.08e-99	0.00507494	1.07e-51	1.6e-98	0.0782978	0.447548	0.0173527	0.0111771
IL6-2-2	0.983479	0.196168	0.150029	0.601231	0.643416	0.479463	0.00195714	0.706834	0.544954	6.27e-28	0.0197301	1.61e-67	0.000155727	0.379263	0.114956	0.606645	2.07e-131	0.637689	0.1011	0.0373686	0.344981	7.24e-136	0.95176	6.02e-68	0.222361	0.247828	0.173881	0.369859	0.770348	0.712318	0.28107	0.331261	0.202374	1.49e-43	0.760626	6.16e-05	0.436347	0.0523177	0.672966	1.12e-98	0.269863	4.4e-52	2.1e-86	0.254321	0.0245206	0.542232	0.34673
IL6-3	0.855058	0.53077	0.674569	0.0189562	0.00355805	0.0430887	0.136829	0.649598	0.00746423	3.93e-17	0.605964	3.91e-09	0.0542581	0.0252691	0.496664	0.0910302	1.87e-10	0.980767	0.12452	0.454828	0.00671762	0.39908	0.0098388	0.000267485	0.254429	0.0252196	0.272516	0.0737646	0.827516	5.43e-05	0.0993128	0.676731	0.0355742	0.000419546	0.00298381	5.88e-05	0.114566	0.66509	0.563258	4.68e-39	0.189648	2.08e-26	1.23e-14	0.282921	0.021539	0.0719641	0.918305
IL6-4	0.0143111	0.133278	0.0714483	0.608993	0.0279613	0.0257784	0.500663	0.616815	0.0144426	0.000271279	0.242077	1.64e-15	0.738805	0.429412	0.19567	0.542376	8.95e-126	0.0675333	0.00801293	0.399362	0.0108864	1.05e-91	0.462293	3.93e-32	0.112338	0.6793	0.520154	1.12e-06	0.483017	0.403701	0.31561	0.37015	0.224669	1.98e-05	0.101269	0.164406	0.0497027	3.29e-06	0.679541	0.526117	0.39339	5.4e-29	5.93e-14	0.123874	0.0767412	0.00504694	0.0996962
IL7-1	0.608683	0.59701	0.766571	0.659515	0.088374	0.596606	0.0157478	0.434477	0.890921	2.16e-06	0.205183	2.27e-09	0.00128085	0.679364	0.471203	0.124385	6.23e-104	0.387171	0.887283	0.018232	0.435008	2.89e-55	0.70439	4.51e-05	0.615707	0.0662574	0.231391	0.686091	0.128552	0.246329	0.74329	0.102143	0.184034	4.68e-19	0.796057	1.86e-07	0.589395	0.109128	0.864537	5.54e-62	0.329517	4.32e-08	1.28e-17	0.747953	0.0675805	0.149738	0.32102
IL7-2	0.620325	0.183422	0.0466487	0.589702	0.566969	0.00139458	0.123212	0.00240988	0.180819	0.858777	0.851801	6.93e-66	0.120742	0.89065	0.000232188	0.272047	1.04e-133	0.0957594	0.464288	0.743327	0.781869	2.94e-111	0.208425	1.38e-23	0.424507	0.644838	0.000155724	0.00809061	0.0469146	0.0677868	0.0147251	0.0247459	0.585661	0.0441611	0.0519725	0.139965	0.54152	0.0708612	0.350219	0.000880956	0.0254834	5.2e-47	9.45e-08	0.0179157	0.0454274	0.0119198	0.0250224
IL7-3	0.897568	0.265629	0.164199	0.100423	0.732142	0.0104513	0.272617	0.765218	0.035301	0.000260008	0.955609	6.52e-34	0.117315	0.965206	0.205049	0.708078	1.28e-137	0.197892	0.173676	0.538157	0.069331	1.25e-99	0.334909	2.95e-40	0.460032	0.461104	0.0648271	3.07e-06	0.421558	0.566118	0.00100626	0.790976	0.0059047	0.0167941	0.479386	0.258536	0.805589	0.000823356	0.528216	0.766909	0.505242	8.83e-33	3.94e-12	0.724813	0.291011	0.258652	0.056755
IL7-4	0.0114941	0.238764	0.834252	0.549435	0.322706	0.770182	0.360699	0.872926	0.00107758	2.8e-10	0.0217456	2.02e-53	0.0758148	0.599221	0.0816543	0.265209	1.76e-127	0.0291641	0.165129	0.544908	0.502784	4.17e-102	0.0464818	3.23e-21	0.00261351	0.330225	0.834603	6.69e-06	0.444245	0.989764	0.520655	0.116503	0.0160939	0.00449069	0.778243	0.00187004	0.022831	1.04e-07	0.996446	0.57366	0.0978818	1.99e-35	0.0845868	0.0117014	7.54e-06	0.997462	0.079043
IL7-4-1	0.623953	0.755223	0.973363	0.932837	0.29141	0.992969	0.299505	0.709375	0.934815	0.000629492	0.307647	6.22e-17	0.0417021	0.377177	0.208319	0.560168	1.55e-91	0.376691	0.286675	0.934955	0.426357	3.35e-60	0.0956886	0.00242868	0.0398033	0.563109	0.792573	0.0872284	0.245298	0.756277	0.397763	0.605251	0.141432	0.00200686	0.0738704	0.00276069	0.331621	3.29e-06	0.305681	0.00254401	0.783089	2.52e-32	1.83e-11	0.704716	0.0618294	0.618894	0.588478
IL8-1	0.0227405	0.000152692	0.28166	0.00216972	0.555033	0.18599	0.229814	0.0211022	0.145061	0.634356	0.0454539	0.000347996	0.230013	0.504764	0.00185942	0.110732	4.03e-11	0.422573	0.000778029	0.741725	0.0897179	1.82e-06	0.80053	0.267096	0.413169	0.0121663	0.891714	6.57e-05	0.107933	0.127303	0.552683	0.298116	0.414395	2.46e-05	0.159423	1.94e-05	0.597244	1.6e-07	0.695117	1.7e-36	0.316902	9.61e-27	1.22e-23	0.770971	0.535627	0.833998	0.375888
IL8-1-1	0.0155938	0.0912784	0.484315	8.8e-08	0.488608	0.107248	0.888772	0.226503	0.79365	0.0422644	0.277639	4.45e-06	0.0361781	0.201115	0.0272224	0.137337	3.85e-12	0.393282	0.00987499	0.108975	0.553321	1.78e-18	0.352665	0.028542	0.0908791	0.042729	0.507328	5.32e-06	0.127084	0.157367	0.426971	0.107359	0.300584	4.25e-09	0.765289	5.39e-08	0.810282	9.23e-08	0.901149	3.96e-39	0.0454614	2.95e-32	1.08e-21	0.506664	0.392305	0.921162	0.0912075
IL8-1-3	0.00110016	0.103786	0.261089	2.96e-07	0.322659	0.279421	0.611133	0.25373	0.297395	0.123224	0.123471	0.000224524	0.00918821	0.162705	0.142501	0.634473	5.22e-09	0.466547	0.962295	0.81361	0.978571	8.28e-09	0.843036	0.0375465	0.630625	0.0133442	0.191142	0.00885644	0.0752821	0.24748	0.0851018	0.167991	0.663404	0.000184432	0.977051	5.98e-05	0.894777	1.69e-05	0.717727	3.54e-35	0.0106455	1.49e-24	3.76e-18	0.875349	0.733194	0.378934	0.683457
IL8-2	0.000357435	0.2676	0.735155	1.2e-10	0.102215	0.04463	0.43417	0.924195	0.318729	9.32e-05	0.425397	0.000869747	0.182423	0.000145801	0.258246	0.686889	6.17e-09	0.0738078	0.00960634	0.11521	0.346165	0.0934196	0.468363	0.000605954	0.187885	0.0528507	0.632909	0.000130568	0.144805	0.668764	0.016743	0.0507057	0.0106798	0.000197948	0.0383276	0.0511316	0.132694	6.3e-07	0.922117	1.2e-33	0.00304519	4.89e-28	6.4e-19	0.106221	0.521463	0.96906	0.30339
IL8-2-1	0.684375	0.876206	0.869198	0.823079	0.911152	0.680097	0.103747	0.162384	0.176672	3.89e-28	0.434197	9.09e-29	2.41e-07	0.538974	0.297436	1.72e-07	0.139899	0.152139	0.851198	0.000800716	0.803493	1.92e-67	0.519137	9.67e-16	0.277418	0.00204523	0.000281876	0.256227	0.546139	0.325937	0.663188	0.0262383	0.685402	2.98e-07	0.264162	3.34e-05	0.00196747	0.000221587	0.235993	0.0512943	0.0278848	1.64e-22	3.95e-52	0.295761	0.132323	0.00180372	0.293253
IL8-3	0.421259	0.0273223	0.982339	0.00587768	0.400984	0.40815	0.048498	0.757077	0.0265616	6.83e-06	0.397933	5.61e-16	6.85e-07	0.823306	0.149457	0.495702	0.00236456	0.499507	0.909056	0.000271407	0.281055	1e-58	0.569743	0.000241356	0.501809	0.0910892	0.000163819	0.537772	0.0222649	0.909337	0.398997	0.0421452	0.187635	0.133037	0.140561	0.241248	0.669436	7.06e-05	0.1606	0.0122704	0.399491	1.18e-07	9.85e-34	0.814496	0.0415244	0.452908	0.18271
IL8-3-1	0.259661	0.320019	0.409726	0.188655	0.209042	0.838912	4.61e-08	0.279544	0.836611	5.75e-20	0.150449	3.65e-56	1.35e-10	0.326834	0.138511	0.11864	2.82e-138	0.057225	0.259923	0.000610898	0.164328	5.39e-08	0.374355	5.23e-50	0.152279	0.0287206	0.00365673	0.000769236	0.854507	0.34428	0.59695	0.0653992	0.0481958	0.000148595	0.0653874	6.9e-10	0.00913763	3.5e-05	0.393929	9.27e-104	0.00362208	7.52e-06	4.93e-34	0.0507502	0.0895365	0.0732408	0.0823282
IL9-1	0.522953	0.800632	0.567318	0.807819	0.66843	0.862098	0.479791	0.424797	0.276677	0.352364	0.653391	1.77e-14	5.08e-07	0.842771	0.434798	4.29e-06	0.471239	0.735292	0.500802	0.000340945	0.215326	4.06e-53	0.167689	6.16e-09	0.866836	0.0249011	0.0800068	0.922385	0.923236	0.804903	0.700773	0.340895	0.969141	1.16e-07	0.0528248	0.000130619	0.00338617	3.32e-05	0.0754056	0.00194008	0.0325993	5.55e-07	4.28e-28	0.0983559	0.00704296	0.00566533	0.442249
IL9-2	0.000537114	0.00303564	0.904647	0.0981682	0.0133372	0.190017	0.455184	0.708514	0.0051395	0.0618848	0.0246148	1.78e-11	6.36e-07	0.168497	0.511527	0.0516883	0.0126027	0.180291	0.0390151	0.000393193	0.203954	4.65e-51	0.000889452	1.94e-07	0.000600442	0.0740774	0.452918	0.331413	5.23e-05	0.116421	0.00111942	0.908169	0.355141	0.000361364	0.000794502	0.0633149	0.692811	6.2e-05	0.883279	0.0921316	0.193917	2.79e-06	3.59e-30	0.466784	0.078233	0.18994	0.125006
IL9-3	0.437937	2.03e-05	0.608218	0.908748	0.763055	0.0452589	0.675898	0.0320644	0.227967	0.000462921	0.0177787	0.0281772	0.926467	0.469169	0.110501	0.718514	2.43e-65	0.451508	0.931331	0.0714922	1.16e-11	1.87e-29	0.212506	0.00426944	0.167272	0.564477	0.146524	0.699315	0.000180226	0.179738	0.0510569	0.992681	0.253432	0.382955	0.88564	0.375639	0.983619	0.000683196	0.349189	2.34e-23	0.58234	0.783682	0.00106955	0.00358065	0.160324	0.689454	0.965265
IL9-3-1	0.639312	0.00795527	0.565548	0.0479799	0.210003	0.0508807	0.00352009	0.120355	0.571962	0.0118211	0.75151	1.5e-08	0.0141774	0.990719	0.0406205	0.135633	3.84e-79	0.576458	0.0921224	0.114097	4.27e-06	1.49e-45	0.145471	9.9e-11	0.489964	0.672014	0.764616	0.0445723	0.000872239	0.0391352	0.509174	0.556864	0.317485	0.0916508	0.262876	0.000198052	0.0388864	0.000361529	0.60965	1.38e-39	0.0790476	2.43e-05	2.96e-05	0.174803	0.540574	0.507063	0.182296
IL9-3-2	0.331899	0.43215	0.38189	0.00284286	0.065692	0.102954	0.0349716	0.2339	0.576369	0.486647	0.45655	9.54e-06	0.0486176	0.873092	0.0872836	0.0007729	3.32e-75	0.16717	0.226205	0.164025	0.240783	2.85e-41	0.196858	3.72e-09	0.987617	0.782292	0.00152922	0.0394407	0.555836	0.128946	0.840795	0.135968	0.0690122	2.23e-05	0.285262	0.000220181	0.00930496	0.00132311	0.233383	2.23e-33	0.00693543	5.02e-05	0.253293	0.75093	0.537392	0.546825	0.0445335
IL10-1-1	0.536952	0.507404	0.518663	0.727904	0.450382	0.490753	0.00982866	0.745037	0.6628	0.00121067	0.0728855	2.38e-11	0.0078765	0.872975	0.527229	0.580203	1.59e-77	0.743302	0.944029	0.00648868	0.732981	1.57e-49	0.0313582	3.01e-07	0.296769	3.7e-05	0.208419	0.000292324	0.195147	0.455247	0.692316	0.784956	0.0383898	0.00012859	0.00950677	0.000793687	0.489763	0.946631	0.314473	1.88e-41	0.204937	8.78e-40	1.09e-11	0.812211	0.0340287	0.0001862	0.836871
IL10-2	0.346425	0.279156	0.800891	0.786916	0.239106	0.232552	0.31825	0.0212058	0.00719487	5.61e-07	0.478444	2.34e-18	0.0141872	0.146875	0.61298	0.00166552	1.07e-85	0.0190323	0.424247	0.00650955	0.00797515	4.66e-58	0.000250808	6.05e-13	0.683588	5.81e-06	0.000575853	0.000761713	0.490754	0.767547	0.689256	0.25106	0.00919976	3.29e-16	2.6e-07	0.00749806	0.00994021	0.342136	0.00236583	8.39e-46	0.0218303	2.17e-47	3.51e-19	0.0445043	0.000291653	0.000190453	0.0726153
IL10-2-2	0.0568284	0.0698789	0.483719	0.00917927	0.0587901	0.414389	0.000736686	0.0148178	0.0717915	2.71e-52	0.550639	6.59e-48	7.73e-06	0.0165098	0.145465	0.000588275	2.36e-138	0.0853245	0.428424	0.000965869	0.333635	1.79e-27	0.00293644	8.6e-56	0.140056	0.823069	0.000132849	0.00305888	0.355513	0.00106262	0.223122	0.0507823	0.359383	4.67e-81	0.48858	5.21e-10	0.0131567	5.31e-05	0.738475	5.23e-05	0.0239714	2.64e-16	1.99e-79	0.0210989	0.0332607	0.0115136	0.0423746
IL10-3	0.0928351	0.084852	0.564145	0.0478904	0.659087	0.0551938	0.000836649	0.118008	0.116236	6.11e-40	0.147937	7.02e-56	6.78e-08	0.0679869	0.572661	0.0119584	3.23e-138	0.106897	0.00420931	0.00166153	0.0043447	2.1e-08	0.000287457	3.31e-50	0.763395	0.68095	0.000659944	0.09058	0.466454	0.00707978	0.837634	0.601119	0.123377	1.94e-71	0.087468	2.38e-07	0.0109746	3.34e-05	0.343919	0.0057181	0.0175114	5.1e-09	1.81e-69	0.204044	0.00222181	0.00339544	0.0360993
IL11-1	0.365106	0.114545	0.107467	0.561768	0.613882	0.310274	0.0093925	0.227266	0.810884	1.86e-09	0.272858	1.05e-17	0.000603221	0.84244	0.319559	0.157603	2.84e-80	0.748456	0.515314	0.00687846	0.361829	3.39e-53	0.00018883	5.69e-14	0.0902332	2.83e-11	0.413606	3.11e-07	0.0574938	0.335124	0.141599	0.520151	0.00694223	1.23e-07	2.73e-05	0.000193801	0.31175	0.960792	0.76411	1.26e-41	0.43758	6.44e-43	6.73e-15	0.824998	0.852501	7.88e-05	0.942353
IL11-2	0.136842	0.96199	0.46059	0.984636	0.00920928	0.358375	0.0484	0.169857	1.3e-06	2.82e-19	0.883622	2.93e-22	0.0026181	0.062592	0.753483	0.00100203	8.28e-86	0.0264863	0.145552	0.00687057	0.597769	7.19e-59	0.00310111	9.16e-14	0.273923	8.4e-09	0.0379033	1.33e-05	0.724601	0.0940206	0.614547	0.230642	0.477348	9.58e-06	1.99e-06	0.000146438	0.00979642	0.155038	0.0307813	3.08e-43	0.000423146	8.63e-51	3.74e-23	0.174521	0.00108832	0.000367617	0.0567134
IL11-3	0.856101	0.00683831	0.287733	0.475921	0.0660454	0.0713543	0.489534	0.109161	0.101125	0.00412352	0.322983	0.00677858	0.951463	0.551467	0.0915192	0.282752	3.84e-76	0.754637	0.19709	0.029284	0.000220662	6.14e-43	0.463569	0.00209107	0.448801	0.230276	0.833354	0.071027	0.0302308	0.349139	0.227386	0.895235	0.862663	0.00557414	0.885876	0.0656209	0.656758	0.000187376	0.742246	3.58e-43	0.336634	0.314975	2.03e-12	0.626069	0.502797	0.933072	0.87883
IL11-4	0.38118	0.720774	0.85651	0.0993853	0.70232	0.0398972	0.000366323	0.631483	0.281231	4.29e-61	0.205397	8.44e-29	2.7e-06	0.545826	0.0479067	0.255367	1.98e-138	0.708577	0.380673	0.00284379	0.255423	5.43e-09	0.451447	2.63e-58	0.826609	0.670334	0.269427	0.0266543	0.857057	0.340764	0.981365	0.149335	0.143434	2.62e-82	0.203328	4.27e-09	0.428876	3.15e-05	0.588261	0.000502317	0.197833	3.51e-24	9.98e-63	0.0096107	0.613319	0.0498244	0.317224
IL11-4-1	0.808557	0.484945	0.246507	0.099808	0.301689	0.831431	0.0355297	0.302598	0.601279	0.000114702	0.487263	3.11e-07	0.164119	0.426202	0.441646	0.103291	3.4e-78	0.0861567	0.154518	0.00893964	0.531548	1.23e-50	0.8883	0.0077657	0.976092	9.87e-08	0.963707	1.59e-06	0.943243	0.0947924	0.25276	0.117403	0.000100579	0.131177	0.0146139	0.700825	0.150817	0.704897	0.220541	2.71e-34	0.117497	1.87e-43	3.39e-13	0.260218	0.280824	0.00775742	0.155156
IL12-1	0.858066	0.399579	0.921778	0.884914	0.724254	0.801227	0.0220028	0.594372	0.00648756	5.93e-08	0.163763	1.07e-22	0.000173298	0.105758	0.984917	0.211574	2.46e-86	0.307761	0.96274	0.00695265	0.00327356	2.95e-58	1.76e-05	6.48e-15	0.946087	4.38e-07	0.00888272	0.000163794	0.0527801	0.0127814	0.909013	0.111874	0.459477	6.67e-12	5.65e-06	0.000511465	0.0261203	0.958218	0.282663	2.51e-45	0.124397	1.18e-30	0.0260772	0.714655	0.0714681	0.00130422	0.339892
IL12-1-1	0.900554	0.143627	0.761885	0.497559	0.66533	0.529732	0.019824	0.111925	0.540121	7.79e-17	0.895535	1.41e-08	0.000448691	0.0607361	0.0623377	0.00236495	1.22e-78	0.0650052	0.617627	0.0057086	0.299774	4.85e-18	0.000133491	3.07e-10	0.0247988	0.00106774	0.000986373	0.0670804	0.325108	0.0259004	0.340738	0.00190899	0.291291	0.00605845	3.6e-05	0.000523202	0.12033	0.629833	0.0146877	1.33e-33	0.0190621	6.83e-06	1.37e-21	0.0643882	0.00366134	0.0973099	0.0456858
IL12-2	0.196797	7.22e-05	0.235945	1.55e-05	0.0583742	0.789979	0.00398819	0.102206	7.42e-05	0.387323	9.34e-05	4.57e-09	0.00016508	0.78038	0.759154	0.962375	4.22e-80	0.449676	0.0438701	0.000922154	0.522732	8.71e-05	0.811242	4.73e-09	0.118075	6.75e-06	0.0254619	0.431783	0.000195893	0.848694	0.0281068	0.844661	0.0944501	5.69e-18	1.66e-05	0.100676	0.715128	0.00628538	0.267419	1.5e-38	0.868533	5.16e-07	0.163585	0.0482692	0.167198	0.0136781	0.537794
IL12-3	0.261716	0.124171	0.872545	0.0577816	0.0772022	0.891925	0.0923648	0.955209	0.863568	0.556872	0.0136358	0.713395	0.0186153	0.968171	0.43924	0.437169	3.28e-63	0.508723	0.0839427	0.0012976	0.0365503	0.0551317	0.658332	0.0104684	0.0052376	0.00345333	0.669236	0.522311	0.441776	0.272649	0.240021	0.976017	0.000450355	0.0351146	0.0172612	0.0131835	0.418266	0.246895	0.990109	1.43e-29	0.883163	0.135265	2.06e-15	0.0941589	0.017091	0.231008	0.553635
IL12-3-1	0.428257	0.961121	0.908004	0.718377	0.314218	0.248854	0.00116252	0.409822	0.0292085	2.24e-10	0.327785	6.45e-07	0.000201164	0.170544	0.198298	0.0179049	2.23e-77	0.0477288	0.604011	0.00171294	0.138638	0.88774	0.0736532	4.39e-07	0.0653846	0.0283746	0.600855	0.0380009	0.207965	0.341781	0.601945	0.0331896	0.822887	1.52e-06	0.000159411	0.000227731	0.196347	0.295939	0.0475631	2.75e-40	0.128733	0.00578262	2.16e-07	0.284038	0.000170762	0.0239476	0.101887
IL12-4	0.612978	0.0230272	0.0541378	0.796913	0.0111553	0.0608474	0.740295	0.88303	0.500284	0.134277	0.14277	0.00694229	0.584587	0.16807	0.230445	0.572773	2.82e-73	0.700131	0.0479119	0.0251334	8.67e-07	8.24e-39	0.943895	0.0134068	0.0720643	0.218231	0.100521	0.214732	0.00194214	0.36654	0.0111585	0.885588	0.0512464	0.653171	0.200996	0.134593	0.55876	4.27e-06	0.439941	9.03e-30	0.835372	0.42189	1.54e-13	0.301057	0.0759564	0.870434	0.679103
IL12-4-1	0.466827	0.514262	0.702374	0.000363361	0.0996307	0.264045	0.00110818	0.330035	0.954841	3.62e-08	0.148287	3.42e-07	0.000154621	0.733126	0.176187	0.0151255	7.07e-79	0.0593835	0.0870236	0.0203154	0.689748	2.54e-05	0.500167	1.31e-06	0.0781484	3.16e-05	0.0186617	0.651897	0.683389	0.0923564	0.92691	0.000948766	0.155624	5.24e-11	1.56e-05	5.36e-06	0.171161	0.529641	0.462571	1.21e-33	0.091608	0.000475285	1.77e-26	0.251876	0.00122482	0.0620044	0.125041
2-way ANOVA was performed in a pairwise manner for each metabolite in corresponding ILs of the two seed seasons (I and II). The table shows the estimated p-values for each IL and metabolite for the single term: 'genotype'
Table S1b. IL pairwise ANOVA for all metabolites across seed season I and II
	Alanine	Asparagine	Aspartate	Benzoate	Citrate	Erythritol	Fructose	GABA	Galactinol	Galactonate	1.4_Lactone_Galactonate	Gluconate	Glucose	Glutamate	Glycerate	Glycine	Hexadecenoate	Isoleucine	Malate	Maltose	Maltotriose	Mannitol	Melezitose	Methionine	Myo.Inositol	Nonanoate	Nicotinate	Octadecanoate	Ornithine	Phenylalanine	Phosphate	Proline	Putrescine	Pyruvate	Raffinose	Salicylate	Serine	Sorbitol	Succinate	Tetradecanoate	Threonine	Tryptophan	Tyramine	Tyrosine	Uracil	Urea	Valine
IL1-1-3	0.205233	0.0581249	0.53143	0.159139	0.444741	0.326991	0.0863954	0.146272	0.425574	1.12e-28	0.565631	1.85e-12	0.0129438	0.00467071	0.0558147	0.201879	3.42e-109	0.0121077	0.0806607	0.0560288	0.0359472	2.13e-81	0.00588296	6.38e-05	0.0118016	0.0076022	0.0789223	0.00147771	0.200012	0.00776278	0.0766518	0.05341	0.427653	6.66e-09	0.748148	0.00610481	0.218018	0.000939057	0.198641	1.11e-64	0.0322892	1.57e-07	1.77e-13	0.0117919	0.854881	0.991256	0.0140892
IL1-2	0.262966	0.00258945	0.954301	0.00102109	0.193342	0.818296	0.540569	0.259302	0.0711859	9.6e-72	0.600543	4.66e-75	0.0167231	0.00436274	0.140222	0.036417	1.58e-158	0.0124943	0.00438103	0.0344058	0.943589	0.0104568	0.000812804	1.61e-71	0.143602	0.0227991	0.0410283	0.0147356	0.145916	0.00596974	0.12152	0.0818324	0.200246	1.04e-94	0.69736	0.200056	0.249719	0.00571095	0.0655285	3.91e-20	0.0413685	4.87e-67	1.31e-104	0.0289078	0.743005	0.2174	0.0434786
IL1-3	0.402868	0.000364669	0.954527	0.000327982	0.224124	0.75678	0.326953	0.0513797	0.187611	0.27117	0.480424	2.47e-07	0.00711032	0.00610511	0.142019	0.0729399	1.08e-78	0.0164513	0.00291364	0.0220371	0.940303	1.48e-63	0.0548264	0.000139126	0.0386062	0.10504	0.0119768	0.0194128	0.193989	0.0019466	0.0271801	0.0379921	0.284052	2.35e-05	0.41341	0.0107191	0.486011	0.000513826	0.0537151	1.12e-62	0.149464	0.00697853	1.02e-10	0.00270471	0.974225	0.262824	0.0673538
IL1-4	0.534575	0.0500947	0.624772	0.00745576	0.464979	0.0868496	0.0795287	0.739217	0.181625	0.000103372	0.735159	9.72e-07	0.00982498	0.00397883	0.496976	0.150363	2.24e-76	0.111291	0.511433	0.0387365	0.30977	1.62e-58	0.189256	3.28e-05	0.0920545	0.0383063	0.21747	0.454051	0.147917	8.99e-05	0.03634	0.234343	0.54517	1.67e-11	0.588459	0.237507	0.427497	0.000133121	0.164928	8.1e-46	0.204206	0.0116966	8.6e-12	0.0100949	0.375012	0.107471	0.0604864
IL2-1	0.0439247	0.00137574	0.554835	0.000262578	0.459888	0.301314	0.392226	0.458265	0.00175851	0.698111	0.202028	0.0048649	0.0243283	0.0312345	0.211521	0.135733	3.64e-68	0.00401289	0.537176	0.0518539	0.777149	6.73e-40	0.535346	0.00306026	0.0202101	0.020392	0.000935581	0.00173268	0.060299	0.00488035	0.113416	0.0369294	0.099935	3.42e-17	0.418528	0.63437	0.349441	0.181573	0.619367	7.04e-06	0.0201406	6.01e-35	1.03e-13	0.00391488	0.704751	0.131798	0.0122099
IL2-2	0.444495	0.00614843	0.389669	0.49978	0.38733	0.948741	0.339342	0.965791	0.0010013	0.0238878	0.542809	3.7e-05	0.0586122	0.0833387	0.329135	0.0400233	5.17e-75	0.107422	0.00850347	0.0518168	0.885394	7.26e-47	0.102069	0.508609	0.448858	0.726708	0.0487797	0.576469	0.378734	0.0521443	0.180029	0.201067	0.304878	2.09e-10	0.728563	0.0280834	0.929786	0.00454543	0.0575233	1.34e-13	0.184553	1.09e-40	2.29e-10	0.0227429	0.59701	0.184195	0.149485
IL2-3	0.263502	0.00253114	0.394983	0.383277	0.925832	0.680485	0.42744	0.134995	0.0664174	0.00057817	0.572923	1.36e-08	0.00551862	0.0469102	0.0509967	0.447484	4.38e-84	0.0753415	0.328635	0.11918	0.850748	3.13e-78	0.973915	7.5e-09	0.0222625	0.0290472	0.971139	0.0481371	0.232425	0.0729871	0.0529913	0.0425583	0.0423398	3.48e-07	0.0148091	0.089423	0.165895	0.000196295	0.0246619	2.13e-14	0.755184	1.16e-29	1.46e-13	0.0306928	0.847615	0.133881	0.259997
IL2-4	0.874992	0.0058301	0.859631	0.17501	0.968356	0.866309	0.114922	0.0829475	0.695704	0.0201759	0.658916	1.92e-05	0.0155812	0.0521406	0.0728924	0.595437	2.23e-80	0.138293	0.117687	0.0202984	0.102397	5.72e-54	0.818973	0.000705106	0.114845	0.0159086	0.254139	0.000718	0.246142	0.140453	0.153642	0.207597	0.136329	2.63e-06	0.0289635	0.0580804	0.492586	0.000500389	0.0571295	4.02e-10	0.298344	2.65e-29	1.27e-17	0.105149	0.658677	0.0582097	0.276373
IL2-5	0.916771	0.00361465	0.687615	5.13e-07	0.521802	0.509811	0.219276	0.381514	0.128387	4.49e-08	0.304057	7.71e-07	0.0385421	0.00935032	0.644415	0.678081	5.45e-84	0.124616	0.430334	0.00935951	0.307788	2.12e-80	0.485724	1.79e-05	0.438008	0.00639431	0.177798	0.0213826	0.216462	0.00701639	0.358429	0.726542	0.816711	4.31e-13	0.102034	0.3952	0.748546	0.000109672	0.159024	1.06e-13	0.254051	1.56e-34	5.15e-32	0.0987381	0.410467	0.210629	0.233578
IL2-6	0.709442	0.0106057	0.612778	9.88e-07	0.908275	0.8061	0.254675	0.323397	0.151211	7.76e-07	0.215607	0.621978	0.0246614	0.0629224	0.401852	0.461817	3.45e-66	0.293799	0.140235	0.115884	0.303826	6.49e-69	0.487234	3.53e-05	0.942868	0.0797224	NA	0.0179691	0.742452	0.00995796	0.299236	0.355502	0.081866	8.28e-09	0.012083	0.0435295	0.539709	0.00675386	0.37013	2.49e-47	0.634076	0.000688209	7.52e-06	0.123956	0.76334	0.190077	0.361253
IL2-6-5	0.635264	0.014592	0.449408	6.55e-07	0.869862	0.559847	0.713731	0.692402	0.170704	1.33e-12	0.660746	3.98e-75	0.0587353	0.0590603	0.660929	0.673545	1.47e-158	0.221097	0.280047	0.0537738	0.687976	0.0330446	0.28072	1.26e-71	0.324347	0.00551964	0.407551	0.525195	0.525352	0.05977	0.474935	0.448795	0.540715	2.27e-12	0.0662131	0.576938	0.4386	0.00569733	0.328703	3.41e-124	0.987971	5.05e-67	4.54e-11	0.17921	0.868027	0.209573	0.389197
IL3-2	0.505099	0.000171637	0.302662	0.485277	0.720398	0.981897	0.0563942	0.228061	0.00313758	0.218467	0.0462053	0.110299	0.00940362	0.261199	0.475858	0.274068	6.35e-67	0.119168	0.121272	0.233189	0.60155	1.86e-23	0.923479	0.973625	0.282851	0.0236933	NA	0.630417	0.198364	0.0543487	0.36616	0.253856	0.0659373	0.0216021	0.309759	0.0786531	0.571271	0.0877027	0.702811	3.8e-31	0.161186	0.969808	1.82e-08	0.0443806	0.756745	0.160968	0.106183
IL3-3	0.850936	1.9e-05	0.929271	0.0468271	0.972387	0.533011	0.539463	0.0330822	0.0395064	1.11e-10	0.687495	0.00187936	0.0415503	0.472609	0.349544	0.162271	9.24e-96	0.0189404	0.42001	0.0619725	0.448964	1.21e-54	0.258573	2.32e-09	0.0799547	0.0566056	0.0196699	0.178264	0.329891	0.12137	0.0716704	0.197681	0.473302	1.45e-14	0.00518225	0.117281	0.983308	0.0130949	0.0569417	5.06e-90	0.25363	1.13e-08	5.05e-21	0.158401	0.3289	0.28105	0.0196336
IL3-4	0.32007	2.14e-05	0.748321	2.11e-07	0.767543	0.436743	0.377509	0.099145	0.740045	0.0143484	0.766407	4.01e-05	0.0363328	0.0062573	0.258668	0.730613	2.65e-80	0.091088	0.469875	0.0600908	0.976088	1.71e-44	0.425438	2.49e-06	0.0573035	8.62e-06	0.187475	0.0561798	0.403603	0.00644997	0.345809	0.177879	0.420211	1.59e-15	0.0815239	0.532575	0.702332	0.0281993	0.0208735	5.2e-81	0.26571	0.000720467	2.49e-09	0.18122	0.0889412	0.0415559	0.207068
IL3-5	0.318044	0.0280483	0.680029	0.729775	0.580143	0.703688	0.106563	0.806262	0.0393228	0.0213824	0.0337097	0.720942	0.0289328	0.064796	0.321485	0.568684	1.97e-78	0.12755	0.478946	0.0892701	0.337921	7.23e-37	0.642718	0.523596	0.885476	0.654953	0.838871	0.857199	0.987742	0.222554	0.714466	0.771113	0.422688	8.91e-07	0.123832	0.0296711	0.76031	0.055112	0.846727	7.46e-59	0.3203	0.457959	3.74e-07	0.522318	0.4729	0.413481	0.172922
IL4-1	0.367833	0.0575663	0.495639	0.101036	0.800643	0.988696	0.636819	0.731435	0.0088065	1.95e-11	0.956858	0.317812	0.02681	0.240681	0.949054	0.576089	3.88e-77	0.0387653	0.291865	0.0967592	0.772164	2.88e-44	0.390014	0.000525242	0.206619	0.0439184	NA	0.78248	0.873281	0.117057	0.46315	0.278115	0.355273	1.06e-16	0.30044	0.937293	0.939915	0.0594162	0.759937	9.91e-57	0.130852	3.84e-05	1.29e-11	0.448532	0.14981	0.079697	0.115248
IL4-2	0.907845	0.0080152	0.971552	0.00115336	0.563186	0.0968833	0.812807	0.989798	0.00119243	9.95e-10	0.98852	3.8e-75	0.146626	0.0968369	0.596125	0.363952	1.46e-158	0.0910958	0.0557894	0.163733	0.711696	0.952005	0.264102	1.47e-71	0.214763	0.0267085	0.69907	0.388983	0.363629	0.908895	0.719878	0.304772	0.9132	5.91e-16	0.589376	0.641495	0.457416	0.101221	0.206777	1.01e-121	0.101099	4.21e-67	4.28e-21	0.0925455	0.672414	0.585267	0.21265
IL4-3	0.451017	0.00144714	0.950444	0.0343518	0.180871	0.302369	0.24505	0.597532	0.00654147	0.382922	0.273991	0.182149	0.0436505	0.307866	0.917122	0.349211	2.08e-83	0.0341045	0.087716	0.107535	0.511689	1.92e-50	0.431824	0.0690758	0.61684	0.146957	NA	0.964309	0.612727	0.339798	0.590546	0.297155	0.675426	1.14e-06	0.1674	0.0511017	0.558828	0.0860736	0.342302	5.44e-63	0.241503	0.0361314	4.6e-11	0.461621	0.209614	0.0322682	0.209692
IL4-3-2	0.198306	0.654804	0.505316	0.242786	0.524781	0.228994	0.0828101	0.316888	0.00175258	2.15e-13	0.469549	0.5485	0.0687362	0.423109	0.746922	0.464066	1.14e-87	0.405747	0.0441352	0.0851535	0.5828	2.49e-37	0.638226	1.7e-06	0.89389	0.0254273	NA	0.578782	0.887035	0.329483	0.944315	0.230734	0.0562808	0.0431134	0.235139	0.42384	0.307351	0.0754089	0.120775	8.78e-58	0.66859	1.28e-06	2.1e-05	0.598871	0.642356	0.958684	0.445103
IL4-4	0.136064	0.0128349	0.325192	0.0230072	0.73171	0.705785	0.456558	0.856743	0.335186	0.081035	0.401778	9.31e-05	0.00829584	0.171616	0.566804	0.0328787	9e-34	0.000292077	0.0217656	0.0128787	0.644986	0.603888	0.383982	1.11e-05	0.132803	0.0199115	0.00709436	0.126083	0.126963	0.685826	0.543504	0.0263394	0.00489334	4.33e-37	0.0596103	0.0469819	0.0840655	0.0380662	0.458943	1.13e-46	0.00111269	1.6e-28	3.66e-15	0.111625	0.0818546	0.689528	0.00293554
IL5-1	0.95849	0.0232765	0.895919	0.249817	0.708136	0.401769	0.674406	0.356759	0.010916	0.76752	0.735719	1.29e-10	0.0282404	0.0190483	0.891606	0.117562	7.6e-32	0.0288658	0.00608813	0.00848584	0.999768	0.210712	0.116023	3.9e-13	0.0844239	0.135545	0.363701	0.985084	0.552422	0.696558	0.401986	0.143524	0.265963	1.29e-36	0.136291	0.579836	0.658014	0.0313988	0.142879	2.49e-51	0.0446797	5.41e-19	4.36e-08	0.0654717	0.765136	0.943859	0.102964
IL5-3	0.993599	0.0224424	0.778018	0.314066	0.696932	0.830893	0.0743313	0.425811	0.0564898	0.694651	0.456819	1.98e-12	0.0063379	0.0134681	0.384762	0.17571	1.03e-32	0.0154898	5.05e-05	0.0238265	0.744029	0.357908	0.203662	0.477292	0.0109693	0.643888	0.00301604	0.486564	0.334641	0.0367228	0.126724	0.0168708	0.529722	6.71e-29	0.166451	0.182269	0.567794	0.0333388	0.19539	3.02e-54	0.0370664	6.67e-20	1.43e-14	0.00894588	0.699268	0.257999	0.0913523
IL5-4	0.444881	0.0152165	0.988891	0.0441363	0.349223	0.698297	0.220571	0.221153	0.151054	0.0937462	0.652072	2.94e-78	0.0201529	0.0298402	0.0775067	0.254409	4.68e-158	0.0390101	0.0072674	0.054394	0.69409	0.0111814	0.540562	4.87e-31	0.299873	0.110519	0.103671	0.409459	0.375966	0.000490543	0.126048	0.13261	0.616598	1.32e-23	0.341932	0.589767	0.945366	0.23295	0.049243	5.64e-121	0.233808	3.59e-64	9.92e-11	0.065568	0.438151	0.356016	0.0829441
IL5-5	0.579853	0.247689	0.318115	0.0102644	0.704061	0.343928	0.0605388	0.723545	0.047624	0.000315307	0.415197	6.11e-70	0.0626465	0.18254	0.786275	0.204759	2.37e-158	0.0598619	0.0385766	0.0328446	0.656275	0.000317796	0.798771	2.41e-75	0.161798	0.0923679	0.315555	0.0433745	0.891722	0.153074	0.778312	0.254723	0.000199363	1.03e-10	0.583133	0.00102757	0.413933	0.107084	0.59548	1.06e-121	0.246171	4.34e-69	1.19e-13	0.431249	0.351533	0.664873	0.135321
IL6-1	0.950097	0.0598256	0.693145	0.0480544	0.170103	0.305999	0.0189033	0.383423	0.21892	5.02e-05	0.92807	0.00339307	0.657131	0.0500728	0.113482	0.318802	1.06e-27	0.158575	1.64e-05	0.0052231	0.545743	0.3636	0.281069	3.04e-06	0.0998007	0.969848	0.424061	0.144648	0.160036	0.038481	0.337298	0.110498	7.2e-05	4.36e-32	0.0477681	0.0624286	0.847842	0.000386942	0.0306558	9.72e-50	0.201143	4.01e-24	1.84e-19	0.0941983	0.434347	0.0805015	0.394897
IL6-2	0.560799	0.00179848	0.804101	0.0181291	0.0288218	0.289491	0.480878	0.198323	0.12064	2.38e-39	0.187213	8.94e-63	0.368282	0.0408401	0.409541	0.141523	1.71e-136	0.0555938	0.128027	0.20035	0.956182	1.16e-129	0.0226786	5.85e-61	0.0259794	0.0927861	0.0276801	0.193445	0.112542	0.00198462	0.160351	0.221666	4.69e-06	8.15e-86	0.075841	0.0125358	0.501972	0.406914	0.0122282	3.08e-104	0.172226	4.32e-67	6.91e-86	0.115306	0.354109	0.414156	0.163308
IL6-2-2	0.913725	0.000244318	0.667241	0.114572	0.993315	0.747561	0.241062	0.0997168	0.0362197	1.11e-50	0.34816	2.66e-62	0.031241	0.0547686	0.395337	0.186287	1.7e-136	0.0701437	0.00197762	0.130276	0.361165	7.65e-141	0.496738	3.39e-60	0.00866209	0.023865	0.302072	0.805604	0.195098	0.0195149	0.0227595	0.138304	0.809061	9.19e-79	0.805811	0.0968748	0.950059	0.0901025	0.0809896	2.92e-104	0.16934	1.32e-65	1.01e-96	0.0818215	0.579485	0.257969	0.307539
IL6-3	0.436488	0.180051	0.963595	0.237286	0.298002	0.318545	0.231477	0.589522	0.186225	4.83e-11	0.0660618	5.88e-15	0.0101574	0.219337	0.119531	0.900785	2.28e-32	0.297557	0.0284404	0.0153625	0.39214	0.790547	0.0911141	0.344165	0.888718	0.912243	0.592046	0.476807	0.754606	0.00272125	0.603255	0.602473	0.869275	2.77e-37	0.00219784	0.356955	0.689994	0.000380281	0.0764039	3.95e-59	0.985419	1.39e-10	7.1e-05	0.947763	0.736739	0.0920626	0.391509
IL6-4	0.355559	0.802192	0.828417	0.130704	0.546443	0.960737	0.545623	0.342047	0.141851	0.00177522	0.0394461	3.28e-40	0.973496	0.188416	0.626953	0.233958	6.75e-146	0.865876	0.019633	0.00425605	0.923542	3.1e-111	0.104637	4.8e-60	0.949159	0.406646	0.0886537	0.334002	0.379042	0.887869	0.521178	0.348592	0.948801	1.61e-12	0.324922	0.113675	0.260496	0.0095592	0.485689	1.12e-09	0.517078	1.31e-14	3.47e-12	0.93159	0.304096	0.350288	0.729922
IL7-1	0.0312138	0.528605	0.620702	9.17e-05	0.535947	0.90579	0.0163458	0.858491	0.144033	6.12e-29	0.4149	0.00539424	0.450826	0.415955	0.137508	0.342118	9.99e-118	0.792989	0.277284	0.0559573	0.227285	3.89e-68	0.434883	1.97e-12	0.119751	0.0060848	0.109114	0.78035	0.33211	0.833371	0.645017	0.301666	0.00575333	1.15e-41	0.0202381	0.00014769	0.209563	1.8e-05	0.185059	2.73e-76	0.203449	1.75e-05	2.74e-12	0.170282	0.923847	0.0405264	0.936858
IL7-2	0.0378519	0.958401	0.812423	0.153849	0.420915	0.172883	0.2802	0.896934	0.119387	4.58e-07	0.10954	4.11e-77	0.00455044	0.271395	0.0745215	0.587637	7.73e-154	0.771205	0.15849	0.0181115	0.511923	9.13e-131	0.656204	4.97e-60	0.75489	0.288086	0.228769	0.353426	0.138148	0.998485	0.743082	0.244585	0.0350658	3.86e-08	0.00881099	0.0698143	0.143279	0.00042851	0.553577	6.2e-16	0.22112	1.01e-29	1.17e-05	0.27878	0.759744	0.112257	0.438611
IL7-3	0.0665364	0.952728	0.332653	0.225014	0.322485	0.462026	0.207389	0.526853	0.44303	3.49e-06	0.605544	1.02e-38	0.705755	0.117263	0.373863	0.822778	9.53e-158	0.815577	0.0258991	0.01783	0.555149	3.91e-119	0.540178	5.98e-70	0.775783	0.410432	0.0851808	0.166779	0.186022	0.761778	0.687687	0.666461	0.138611	1.51e-05	0.0179778	0.122174	0.176658	0.00183155	0.0855934	6.74e-12	0.442141	5.59e-19	2.32e-10	0.673889	0.381213	0.150529	0.537241
IL7-4	0.857845	0.0811388	0.653427	0.53431	0.422984	0.734045	0.0746591	0.73789	0.0576381	0.48875	0.289037	1.66e-64	0.00547456	0.0220571	0.483681	0.358693	1.36e-147	0.0374031	0.00970286	0.00526651	0.404495	1.15e-121	0.128824	3.72e-58	0.0935341	0.992266	0.0981123	0.0399441	0.407444	0.0703011	0.748106	0.218577	0.273681	0.0436884	0.0305595	0.0263021	0.307093	0.0644794	0.178787	0.000620137	0.141628	3.69e-18	2.6e-09	0.0531592	0.480001	0.630541	0.0963392
IL7-4-1	0.438573	0.566862	0.604745	0.304499	0.466168	0.812001	0.151525	0.816367	0.811222	0.679101	0.749511	2.78e-25	0.00682868	0.0462757	0.130508	0.622389	2.45e-113	0.180338	0.030697	0.0105555	0.826695	4.68e-81	0.498261	0.551698	0.110314	0.479145	0.207565	0.226236	0.232128	0.0435929	0.377872	0.33014	0.313165	7.33e-17	0.0280934	0.42256	0.902812	0.0632132	0.243709	9.16e-10	0.680556	5.6e-13	3.84e-10	0.0811657	0.382242	0.968368	0.310923
IL8-1	0.748748	0.100354	0.44389	0.0910194	0.751387	0.424896	0.0660784	0.987906	0.0133175	0.872604	0.175665	5.22e-13	0.00351669	0.0612827	0.66889	0.39314	6.64e-20	0.0835547	0.199557	0.0277692	0.366166	0.43715	0.364729	0.000833458	0.20647	0.0984767	0.398144	0.24101	0.138396	0.251945	0.739722	0.296746	0.339983	2.56e-38	0.235974	0.555003	0.958396	0.416031	0.206608	2.68e-55	0.185252	3.28e-09	2.66e-45	0.0629003	0.792456	0.487955	0.138135
IL8-1-1	0.586539	0.0252046	0.424657	0.00298535	0.412456	0.651417	0.134057	0.654429	0.0612065	0.57774	0.323533	2.54e-15	0.00458185	0.02772	0.60434	0.250167	1.58e-18	0.154757	0.424024	0.025478	0.843798	0.00320197	0.588967	0.426641	0.132492	0.0960912	0.169484	0.255894	0.124768	0.100129	0.545218	0.112274	0.550846	8.76e-41	0.110087	0.723457	0.856746	0.24398	0.0383409	1.83e-58	0.142418	6.53e-14	9.8e-43	0.144576	0.332385	0.24138	0.139539
IL8-1-3	0.522516	0.186193	0.18736	0.00304744	0.860705	0.309043	0.16677	0.860451	0.0481354	0.184342	0.232704	6.61e-13	0.00331553	0.090467	0.442402	0.21402	3.29e-22	0.0929125	0.252163	0.0264524	0.437903	0.236674	0.326449	0.317903	0.579102	0.196965	0.519061	0.649333	0.449522	0.26524	0.299449	0.131287	0.13366	4.88e-34	0.0845324	0.677104	0.913184	0.103587	0.170972	2.53e-54	0.0808201	6.48e-10	4.69e-39	0.297651	0.508901	0.404446	0.100795
IL8-2	0.380533	0.00710945	0.239321	3.35e-05	0.869694	0.688577	0.080892	0.575931	0.120155	0.217374	0.442929	0.90779	0.289583	0.00108189	0.151807	0.066004	1.64e-15	0.0168931	0.000395046	0.0249984	0.809337	0.238104	0.31604	8.93e-07	0.186327	0.0219307	0.174359	0.436241	0.281404	0.0305225	0.42994	0.0351385	0.419826	2.38e-37	0.18127	0.0833846	0.676039	0.135582	0.0358496	1.01e-53	0.0894963	1.02e-13	3.35e-37	0.104111	0.90712	0.577292	0.0721727
IL8-2-1	0.630025	0.0781554	0.967068	0.326931	0.158047	0.696807	0.281271	0.791593	0.215754	2.39e-25	0.827904	5.31e-27	0.00753061	0.014555	0.225527	0.852388	5.01e-41	0.0289584	0.069141	0.0834073	0.0290285	2.77e-86	0.55132	1.7e-10	0.219805	0.033359	0.0058653	0.0236819	0.951508	0.134279	0.235405	0.603778	0.531655	8.39e-06	0.922603	0.962525	0.629312	0.172728	0.113999	3.87e-05	0.340166	0.0971588	7.26e-69	0.185912	0.986463	0.642696	0.0441903
IL8-3	0.920677	0.0171058	0.440909	0.81708	0.603729	0.590286	0.0471991	0.838955	0.0239205	1.74e-07	0.861392	3.08e-21	0.0067675	0.0760117	0.304514	0.694222	6.23e-32	0.176783	0.0665697	0.129615	0.700376	3.44e-78	0.516121	7.11e-06	0.256283	0.391217	0.0141345	0.5824	0.0742959	0.0440684	0.520283	0.573465	0.343447	0.0466757	0.0824497	0.327455	0.684573	0.0852605	0.8798	1.36e-07	0.477477	0.00603768	2.45e-50	0.114946	0.17678	0.828631	0.342706
IL8-3-1	0.926312	0.0280495	0.746149	0.00264891	0.722947	0.765615	0.661145	0.663283	0.518964	8.26e-07	0.713731	2.87e-76	0.0386261	0.120413	0.688854	0.466963	1.61e-158	0.144741	0.111657	0.0990408	0.562231	0.415278	0.266284	2.35e-70	0.32124	0.134776	0.00370818	0.209494	0.57048	0.318979	0.505946	0.864476	0.50414	3.95e-10	0.122949	0.82736	0.809735	0.131761	0.382451	5.31e-124	0.520114	2.5e-25	1.92e-20	0.387728	0.895621	0.699848	0.226901
IL9-1	0.811658	0.079826	0.20932	0.00258082	0.762366	0.652466	0.0889783	0.864803	0.289723	4.09e-21	0.125657	4.66e-19	0.00637188	0.169147	0.690945	0.135963	3.13e-33	0.413644	0.104918	0.11249	0.675472	2.22e-72	0.231249	0.0414884	0.901964	0.0220021	0.111681	0.767651	0.632541	0.0981946	0.944158	0.776952	0.224607	5.47e-09	0.151991	0.501361	0.283187	0.00715736	0.8839	2.53e-16	0.84415	0.000503016	2.37e-43	0.73606	0.178287	0.0447572	0.582167
IL9-2	0.363668	0.000404326	0.839745	0.00638905	0.200365	0.40901	0.342499	0.253769	0.0183573	1.95e-14	0.913773	1.49e-14	0.00748593	0.0120548	0.427351	0.859986	1.01e-28	0.0322735	0.0638966	0.134505	0.666705	2.21e-70	0.0860472	2.22e-05	0.0533157	0.0343772	0.00182549	0.718294	0.0402387	0.0128363	0.0652978	0.218182	0.637415	3.26e-07	0.322988	0.282821	0.727019	0.0415526	0.071062	6.79e-17	0.0726462	0.00987767	7.34e-47	0.0809453	0.767932	0.265472	0.0555551
IL9-3	0.574658	6.83e-05	0.306968	7.21e-05	0.551101	0.254857	0.0588955	0.163172	0.196414	3.5e-14	0.99548	0.58247	0.894322	0.174011	0.327186	0.681883	1.6e-85	0.418919	0.37174	0.0328536	0.245166	8.66e-50	0.501438	9.36e-07	0.777879	0.00438194	0.505942	0.609968	0.0588014	0.0777895	0.800452	0.747637	0.130886	1.47e-07	0.00630387	0.105751	0.407982	0.0115807	0.146886	2.41e-42	0.899744	0.0420703	1.33e-12	0.129096	0.673871	0.146409	0.666245
IL9-3-1	0.882033	0.0141295	0.630747	0.000245437	0.619293	0.896036	0.383625	0.710079	0.421734	7.21e-07	0.255412	0.819156	0.00270222	0.0774598	0.406098	0.634794	1.65e-99	0.497537	0.0432717	0.0241185	0.147842	7.66e-65	0.227192	0.00732192	0.799003	0.00510322	0.094237	0.252699	0.0452668	0.0269241	0.769767	0.831689	0.541572	1.05e-10	0.0120756	0.766145	0.763318	0.022864	0.292229	6.25e-61	0.919459	0.00488085	2.29e-13	0.12642	0.908401	0.761418	0.712505
IL9-3-2	0.746227	0.12536	0.793328	0.00533451	0.274898	0.63057	0.777296	0.928665	0.510937	5.12e-10	0.397066	0.765951	0.0191247	0.00879744	0.898766	0.781648	1.5e-95	0.0397379	0.100551	0.021967	0.810582	1.17e-60	0.128072	7.39e-07	0.452618	0.35637	0.0740322	0.680208	0.285105	0.00937835	0.594026	0.83237	0.277412	1e-12	0.220331	0.155452	0.510914	0.0105255	0.191465	1.39e-54	0.62897	0.854309	0.000268336	0.0144723	0.444931	0.795625	0.0653893
IL10-1-1	0.0988387	0.0497288	0.905388	8.46e-06	0.0929824	0.553794	0.264289	0.702436	0.137655	0.0116522	0.293603	8.19e-08	0.254929	0.035798	0.548327	0.0399485	9.62e-98	0.0381143	0.283461	0.0464426	0.569701	3.64e-68	0.533939	5.61e-07	0.0934482	0.000579553	0.0510376	0.675694	0.468037	0.0672461	0.906521	0.820642	0.0418035	1.57e-12	0.396923	0.0294886	0.0412711	0.135202	0.514783	2.7e-62	0.0352759	5.61e-21	0.0015723	0.14533	0.13957	0.892505	0.0259289
IL10-2	0.953655	0.206785	0.733872	0.000278342	0.139766	0.753965	0.0519019	0.548889	0.37408	0.00072181	0.721223	0.676885	0.204096	0.0555124	0.650144	0.461404	5.46e-106	0.447505	0.0384186	0.041517	0.58339	3.21e-76	0.777481	2.88e-11	0.845282	0.00179819	0.352136	0.68982	0.511554	0.0652218	0.881664	0.908197	0.00173434	8.46e-27	0.0011405	0.0060897	0.935781	0.0139154	0.43246	1.37e-67	0.626504	4.48e-31	0.000268401	0.934854	0.868971	0.373431	0.143278
IL10-2-2	0.578855	0.1849	0.698674	0.0117939	0.737432	0.982812	0.353009	0.572231	0.408203	2.37e-72	0.855426	4.8e-68	0.087318	0.258665	0.493621	0.471321	1.35e-158	0.14903	0.0484909	0.0797315	0.893265	4.7e-08	0.631472	5.07e-76	0.844818	0.0034202	0.731936	0.337383	0.768811	0.232021	0.504196	0.663969	5.91e-06	2.31e-101	0.494563	1.86e-05	0.365996	0.276443	0.824541	2.1e-19	0.180973	4.18e-38	1.05e-99	0.860065	0.583628	0.981093	0.210821
IL10-3	0.372482	0.283372	0.67918	0.271309	0.111205	0.756945	0.0949591	0.474559	0.11219	1.62e-59	0.773465	3.66e-76	0.0122586	0.0845986	0.577916	0.521895	1.85e-158	0.180142	0.00222196	0.0878779	0.471056	0.197462	0.835019	2.75e-70	0.759796	0.0165571	0.25151	0.028385	0.93542	0.943747	0.648463	0.722394	0.49976	9.13e-92	0.747797	0.899939	0.370242	0.123118	0.593603	0.000107976	0.291647	6.06e-30	8.26e-90	0.34453	0.781351	0.561917	0.223874
IL11-1	0.204992	0.224496	0.182106	0.00579272	0.158683	0.546409	0.321905	0.64263	0.00115269	0.107621	0.987175	4.49e-16	0.0403161	0.00986382	0.721775	0.174967	1.51e-100	0.0326845	0.0474254	0.04975	0.385875	1.51e-71	0.701662	0.00205538	0.654325	0.00019221	NA	0.0842526	0.541782	0.0168875	0.267694	0.486618	0.087295	4.69e-12	0.220053	0.443079	0.114763	0.992626	0.256024	4.2e-63	0.0895789	6.97e-23	0.00377473	0.0238379	0.643392	0.77829	0.0366053
IL11-2	0.841109	0.046296	0.542205	0.107241	0.974088	0.432329	0.458487	0.325302	0.111951	2.15e-05	0.318353	1.45e-16	0.0190672	0.0642642	0.728973	0.436383	4.18e-106	0.289622	0.696233	0.0478782	0.803908	4.37e-77	0.988643	9.66e-09	0.96128	0.00733653	NA	0.120958	0.802593	0.060557	0.95423	0.519797	0.805407	1.23e-09	0.00387144	0.498787	0.914886	0.00281424	0.297441	2.68e-65	0.602643	7e-31	0.00425776	0.128234	0.012302	0.108426	0.257565
IL11-3	0.973653	0.0387349	0.943765	0.000140168	0.502245	0.60441	0.176931	0.729307	0.013703	5.59e-14	0.0330994	0.902285	0.00143246	0.0727791	0.867499	0.976337	1.5e-94	0.254494	0.0713388	0.0459314	0.0177111	3.74e-61	0.0980355	7.55e-05	0.788032	0.190442	NA	0.484514	0.71732	0.0550518	0.834081	0.676456	0.229042	5.34e-10	0.0566886	0.465701	0.871265	0.0508655	0.678513	1.28e-61	0.764124	0.00650082	5.38e-08	0.168706	0.746508	0.603897	0.239046
IL11-4	0.758531	0.419993	0.472501	0.00103585	0.59485	0.631372	0.814575	0.181074	0.00222834	3.42e-81	0.717805	6.54e-49	0.235625	0.19423	0.655514	0.795337	1.13e-158	0.477212	0.767898	0.0554823	0.891502	0.151215	0.232196	1.81e-78	0.576267	0.0185248	NA	0.8681	0.83777	0.440993	0.211424	0.300313	2.17e-05	1.37e-102	0.774574	7.49e-06	0.787747	0.109345	0.966632	6.83e-10	0.720442	2.52e-45	4.35e-83	0.897253	0.132634	0.770404	0.589975
IL11-4-1	0.768878	0.140442	0.76858	6.6e-05	0.221279	0.558696	0.324102	0.178958	0.0170585	0.000388958	0.922192	1.47e-07	0.974999	0.0343376	0.376141	0.485207	1.79e-96	0.0719028	0.323537	0.0503837	0.435968	4.03e-68	0.136353	8.22e-06	0.866737	0.000547417	NA	0.248401	0.813483	0.0945705	0.703867	0.871622	0.126736	1.4e-14	0.0865808	0.223316	0.262719	0.0235631	0.636553	3.1e-52	0.499591	4.23e-28	0.00084268	0.1395	0.0416965	0.828003	0.0704477
IL12-1	0.808519	0.990429	0.789324	0.000232903	0.246396	0.142481	0.892892	0.102469	0.00352808	1.62e-06	0.162552	8.49e-20	0.0422543	0.143163	0.220546	0.812174	1.23e-106	0.387618	0.286564	0.0495318	0.936229	1.67e-76	0.69157	0.000322949	0.52921	4.69e-05	NA	0.0106571	0.777254	0.400688	0.547606	0.663436	0.565392	3.12e-19	0.0258824	0.861537	0.999355	0.000909338	0.697977	3.13e-67	0.788484	2.35e-15	0.520957	0.291145	0.315946	0.419706	0.379218
IL12-1-1	0.450517	0.425137	0.551486	0.309656	0.0948918	0.811411	0.512018	0.67661	0.0164866	0.0687358	0.673839	1.95e-10	0.0364852	0.0353455	0.327099	0.231288	5.15e-99	0.0514721	0.11473	0.0657492	0.994477	0.000851762	0.935025	4.66e-07	0.166441	0.0932294	0.299848	0.444366	0.84294	0.386126	0.264203	0.209097	0.964356	2.81e-05	0.0454408	0.622025	0.176968	0.0131158	0.162044	2.26e-55	0.304744	0.212628	3.88e-14	0.143158	0.785329	0.535199	0.0855648
IL12-2	0.66122	0.00126858	0.926233	0.000665736	0.131386	0.716085	0.557299	0.157798	0.000175551	0.277319	0.202569	1.86e-11	0.0316501	0.0676278	0.254047	0.0906881	1.81e-100	0.0201585	0.00315471	0.0893769	0.485565	0.869858	0.395281	2.5e-07	0.0137495	0.00928472	0.0813917	0.65912	0.0150694	0.0577826	0.0742559	0.0220729	0.251701	2.39e-20	0.00120994	0.061813	0.331362	0.0534989	0.581392	5.1e-60	0.0904813	0.500827	7.15e-10	0.00417382	0.900948	0.192366	0.0508325
IL12-3	0.56659	0.0258356	0.783634	0.0219638	0.0850509	0.521345	0.334205	0.7882	0.449496	0.764268	0.653407	7.45e-05	0.0117959	0.0834564	0.308208	0.15595	2.82e-85	0.00994083	0.00345942	0.0735464	0.743366	0.271871	0.161866	0.00339012	0.00656911	0.0989917	0.0267172	0.898922	0.340526	0.0760636	0.214699	0.0123866	0.426886	0.0402962	0.0649446	0.783193	0.23018	0.0356992	0.342015	5.02e-51	0.207017	0.880314	4.53e-08	0.0176721	0.414791	0.377031	0.0131373
IL12-3-1	0.440372	0.0577156	0.483599	0.00929134	0.51932	0.505503	0.456832	0.609179	0.100026	0.0279212	0.753514	1.22e-12	0.0229101	0.115681	0.519654	0.356249	1.05e-97	0.135544	0.0278394	0.0792572	0.384205	0.660465	0.723886	0.0374556	0.878497	0.0426617	0.0377228	0.853718	0.565361	0.336744	0.635664	0.204195	0.630647	4.69e-14	0.00106961	0.894572	0.962913	0.00654216	0.193858	3.72e-61	0.564935	0.0238797	4.51e-06	0.258361	0.889547	0.212579	0.230416
IL12-4	0.754416	0.00566723	0.796096	0.000571695	0.102101	0.621418	0.519798	0.730256	0.377456	1.16e-05	0.472753	0.108684	0.444671	0.0509309	0.717023	0.332567	1.17e-91	0.0253279	0.0252196	0.0360564	0.105429	3.65e-57	0.171379	7.69e-07	0.0163834	0.126369	0.00431059	0.504479	0.019532	0.0411217	0.187275	0.0602612	0.258181	1.48e-10	0.166721	0.0496447	0.40673	0.22763	0.148319	8.9e-48	0.334489	0.0586489	1.58e-16	0.0198334	0.50867	0.73001	0.0519347
IL12-4-1	0.825065	0.219636	0.585406	0.00187108	0.370952	0.368051	0.159267	0.258053	0.630073	0.00330605	0.964994	6.28e-11	0.0380216	0.782211	0.180758	0.621671	3.22e-99	0.0614447	0.0606382	0.0410718	0.19878	0.664425	0.108671	2.96e-05	0.36753	0.000801133	0.202185	0.00349452	0.244825	0.596878	0.638442	0.282649	0.464364	1.03e-11	0.0536587	0.938404	0.238924	0.0207195	0.130364	5.38e-55	0.28183	0.227343	8.51e-15	0.0859065	0.0212038	0.814959	0.0621018
2-way ANOVA was performed in a pairwise manner for each metabolite in corresponding ILs of the two seed seasons (I and II). The table shows the estimated p-values for each IL and metabolite for the interaction term: 'season*genotype'
